# Supplementary material for: Arbutus andrachne Extracts Exhibit In Vitro Neuraminidase (N9) Inhibitory Activity: A Potential Herbal Strategy Against Avian Influenza
Source: Life (Basel). 2026 Mar 29;16(4):560. doi: 10.3390/life16040560 (PMC13117706; doi:10.3390/life16040560)
Supplement: Supplementary file 1 [file life-16-00560-s001.zip]

Archive with 1 entries (1 files):
- life-4187151-supplementary.pdf
